# Supplementary material for: Using phage to drive selections toward restoring antibiotic sensitivity in Pseudomonas aeruginosa via chromosomal deletions
Source: Front Microbiol. 2024 May 15;15:1401234. doi: 10.3389/fmicb.2024.1401234 (PMC11133617; doi:10.3389/fmicb.2024.1401234)
Supplement: Supplementary file 1 [file Table_1.XLSX]

## Sheet: TableS1
No	Strain	Accession	Serotype
1	Pseudomonas aeruginosa strain NCTC11445 chromosome 1,	NZ_LR134308.1	O7
2	Pseudomonas aeruginosa strain NCTC10332 chromosome 1	NZ_LN831024.1	O6
3	Pseudomonas aeruginosa strain NCTC12903 chromosome 1	NZ_LR134309.1	O6
4	Pseudomonas aeruginosa strain ATCC 27853	NZ_CP015117.1	O6
5	Pseudomonas aeruginosa strain FDAARGOS_1041 chromosome	NZ_CP065966.1	O6
6	Pseudomonas aeruginosa strain LYSZa2 chromosome	NZ_CP071731.1	O6
7	Pseudomonas aeruginosa strain LYSZa5 chromosome	NZ_CP071730.1	O6
8	Pseudomonas aeruginosa strain Pa1207 chromosome	NZ_CP022001.1	O6
9	Pseudomonas aeruginosa strain ATCC 15692 chromosome,	NZ_CP017149.1	O5
10	Pseudomonas aeruginosa strain FDAARGOS_767 chromosome,	NZ_CP041008.1	O5
11	Pseudomonas aeruginosa strain Pa84 chromosome	NZ_CP021999.1	O4
12	Pseudomonas aeruginosa strain NCTC10728 chromosome 1	NZ_LR134342.1	O3
13	Pseudomonas aeruginosa strain Pa1242 chromosome	NZ_CP022002.1	O2
14	Pseudomonas aeruginosa strain NCTC13715 chromosome 1	NZ_LR134330.1	O11
15	Pseudomonas aeruginosa NCGM2.S1 DNA	AP012280.1	O11
16	Pseudomonas aeruginosa strain PPF-1 chromosome	CP023316.1	O11
17	Pseudomonas aeruginosa strain Pa127 chromosome	NZ_CP022000.1	O11
18	Pseudomonas aeruginosa strain Pa124 chromosome	NZ_CP021774.1	O11
19	Pseudomonas aeruginosa strain Pa58 chromosome	NZ_CP021775.1	O11
20	Pseudomonas aeruginosa strain PS1793 chromosome	CP083366.1	O11
21	Pseudomonas aeruginosa UCBPP-PA14	CP000438.1	O10
22	Pseudomonas aeruginosa Pa12 DNA	AP024513.1	O6
23	Pseudomonas aeruginosa strain PB350 chromosome	NZ_CP025055.2	O11
24	Pseudomonas aeruginosa strain CCBH4851 chromosome	NZ_CP021380.2	O2
25	Pseudomonas aeruginosa strain PB367 chromosome	NZ_CP025056.2	O11
26	Pseudomonas aeruginosa strain R31 chromosome	NZ_CP061850.1	O4
27	Pseudomonas aeruginosa strain E90 chromosome	NZ_CP044006.1	O6
28	Pseudomonas aeruginosa strain HS17-127 chromosome	NZ_CP061376.1	O6
29	Pseudomonas aeruginosa strain NRD619 chromosome	NZ_CP060703.1	O11
30	Pseudomonas aeruginosa strain ZPPH14 chromosome	NZ_CP077981.1	O6
31	Pseudomonas aeruginosa strain SRRSH1120 chromosome	NZ_CP077999.1	O4
32	Pseudomonas aeruginosa strain NDTH10366 chromosome	NZ_CP064401.1	O4
33	Pseudomonas aeruginosa strain FAHZU31 chromosome	NZ_CP078009.1	O5
34	Pseudomonas aeruginosa strain SRRSH15 chromosome	NZ_CP064392.1	O2
35	Pseudomonas aeruginosa strain QZPH41 chromosome	NZ_CP064399.1	O7
36	Pseudomonas aeruginosa strain SRRSH1521 chromosome	NZ_CP077997.1	O2
37	Pseudomonas aeruginosa strain FAHZU40 chromosome	NZ_CP078007.1	O4
38	Pseudomonas aeruginosa strain ZPPH29 chromosome	NZ_CP077977.1	O3
39	Pseudomonas aeruginosa strain SRRSH1002 chromosome	NZ_CP064397.1	O4
40	Pseudomonas aeruginosa strain SRRSH2790 chromosome	NZ_CP077994.1	O4
41	Pseudomonas aeruginosa strain ZPPH33 chromosome	NZ_CP077971.1	O11
42	Pseudomonas aeruginosa strain NDTH7329 chromosome	NZ_CP078006.1	O4
43	Pseudomonas aeruginosa strain SRRSH1408 chromosome	NZ_CP064395.1	O4
44	Pseudomonas aeruginosa strain SRRSH1101 chromosome	NZ_CP064393.1	O4
45	Pseudomonas aeruginosa strain ZPPH2 chromosome	NZ_CP077985.1	O11
46	Pseudomonas aeruginosa strain ZPPH1 chromosome	NZ_CP077988.1	O11
47	Pseudomonas aeruginosa strain QZPH21 chromosome	NZ_CP078002.1	O4
48	Pseudomonas aeruginosa strain WTJH12 chromosome	NZ_CP064403.1	O4
49	Pseudomonas aeruginosa strain QZPH16 chromosome	NZ_CP078004.1	O4
50	Pseudomonas aeruginosa strain C79 chromosome	NZ_CP040684.1	O11
51	Pseudomonas aeruginosa strain PABL048 chromosome	NZ_CP039293.1	O11
52	Pseudomonas aeruginosa strain F63912 chromosome	NZ_CP008858.2	O3
53	Pseudomonas aeruginosa strain S86968 chromosome	NZ_CP008865.2	O6
54	Pseudomonas aeruginosa strain H27930 chromosome	NZ_CP008860.2	O4
55	Pseudomonas aeruginosa strain W36662 chromosome	NZ_CP008870.2	O1
56	Pseudomonas aeruginosa strain W16407 chromosome	NZ_CP008869.2	O2
57	Pseudomonas aeruginosa strain H5708 chromosome	NZ_CP008859.2	O1
58	Pseudomonas aeruginosa strain X78812 chromosome	NZ_CP008872.2	O6
59	Pseudomonas aeruginosa strain M1608 chromosome	NZ_CP008862.2	O5
60	Pseudomonas aeruginosa strain W45909 chromosome	NZ_CP008871.2	O1
61	Pseudomonas aeruginosa strain W60856 chromosome	NZ_CP008864.2	O6
62	Pseudomonas aeruginosa strain F23197 chromosome	NZ_CP008856.2	O4
63	Pseudomonas aeruginosa strain T38079 chromosome	NZ_CP008866.2	O6
64	Pseudomonas aeruginosa strain F9670 chromosome	NZ_CP008873.1	O6
65	Pseudomonas aeruginosa strain F30658 chromosome	NZ_CP008857.1	O4
66	Pseudomonas aeruginosa strain M37351 chromosome	NZ_CP008863.1	O5
67	Pseudomonas aeruginosa strain T63266 chromosome	NZ_CP008868.1	O6
68	Pseudomonas aeruginosa strain T52373 chromosome	NZ_CP008867.1	O3
69	Pseudomonas aeruginosa strain H47921 chromosome	NZ_CP008861.1	O10
70	Pseudomonas aeruginosa strain P8W chromosome	NZ_CP081477.1	O5
71	Pseudomonas aeruginosa strain SE5419 chromosome	NZ_CP081346.1	O11
72	Pseudomonas aeruginosa strain F291007 chromosome	NZ_CP081345.1	O11
73	Pseudomonas aeruginosa strain JNQH-PA57 chromosome	NZ_CP060086.1	O10
74	Pseudomonas aeruginosa strain P9W chromosome	NZ_CP081202.1	O5
75	Pseudomonas aeruginosa strain F092021 chromosome	NZ_CP081287.1	O11
76	Pseudomonas aeruginosa strain YY322 chromosome	NZ_CP080518.1	O6
77	Pseudomonas aeruginosa strain DJ06 chromosome	NZ_CP080511.1	O11
78	Pseudomonas aeruginosa strain 2020HL-00861 chromosome	NZ_CP071947.1	O6
79	Pseudomonas aeruginosa strain BA7823 chromosome	NZ_CP032569.1	O11
80	Pseudomonas aeruginosa strain PA2207 chromosome	NZ_CP080289.1	O4
81	Pseudomonas aeruginosa strain TL3773 chromosome	NZ_CP080011.1	O4
82	Pseudomonas aeruginosa strain CDN129 chromosome	NZ_CP056774.1	O6
83	Pseudomonas aeruginosa strain PA298 chromosome	NZ_CP040127.1	O5
84	Pseudomonas aeruginosa strain CDN118 chromosome	NZ_CP054591.1	O6
85	Pseudomonas aeruginosa strain LIUYANG-E chromosome	NZ_CP050052.1	O5
86	Pseudomonas aeruginosa strain AG1 chromosome	NZ_CP045739.1	O12
87	Pseudomonas aeruginosa strain LIUYANG-C chromosome,	NZ_CP050053.1	O5
88	Pseudomonas aeruginosa strain LIUYANG-A chromosome	NZ_CP050054.1	O5
89	Pseudomonas aeruginosa strain PAC1 chromosome	NZ_CP053706.1	O5
90	Pseudomonas aeruginosa strain PAC6 chromosome	NZ_CP053705.1	O5
91	Pseudomonas aeruginosa strain 24Pae112 chromosome	NZ_CP029605.1	O11
92	Pseudomonas aeruginosa strain Y89 chromosome	NZ_CP030913.1	O12
93	Pseudomonas aeruginosa strain TL1285 chromosome	NZ_CP053390.1	O11
94	Pseudomonas aeruginosa strain PA59 chromosome	NZ_CP024630.1	O6
95	Pseudomonas aeruginosa strain PASGNDM345 chromosome	NZ_CP020703.1	O11
96	Pseudomonas aeruginosa strain PASGNDM699 chromosome	NZ_CP020704.1	O11
97	Pseudomonas aeruginosa strain USDA-ARS-USMARC-41639 chromosome	NZ_CP013989.1	O5
98	Pseudomonas aeruginosa strain CCUG 51971 chromosome	NZ_CP043328.1	O11
99	Pseudomonas aeruginosa strain PA790 chromosome	NZ_CP075176.1	O11
100	Pseudomonas aeruginosa strain ZBX-P13 chromosome	NZ_CP061778.1	O11
101	Pseudomonas aeruginosa strain ZBX-P12 chromosome	NZ_CP061779.1	O6
102	Pseudomonas aeruginosa strain ZBX-P23 chromosome	NZ_CP061777.1	O6
103	Pseudomonas aeruginosa strain ZBX-P11 chromosome	NZ_CP061780.1	O11
104	Pseudomonas aeruginosa strain PAG7 chromosome	NZ_CP065374.1	O6
105	Pseudomonas aeruginosa strain PAM68 chromosome,	NZ_CP065948.1	O6
106	Pseudomonas aeruginosa strain PAS6 chromosome	NZ_CP065947.1	O6
107	Pseudomonas aeruginosa strain WTJH17 chromosome	NZ_CP073082.1	O6
108	Pseudomonas aeruginosa strain NDTH9845 chromosome	NZ_CP073080.1	O4
109	Pseudomonas aeruginosa strain AES1R chromosome	NZ_CP037926.1	O6
110	Pseudomonas aeruginosa strain AES1M chromosome	NZ_CP037925.1	O6
111	Pseudomonas aeruginosa strain E80 chromosome	NZ_CP031677.1	O5
112	Pseudomonas aeruginosa strain IMP-13 chromosome	NZ_CP034354.1	O4
113	Pseudomonas aeruginosa strain H26027 chromosome	NZ_CP033684.1	O1
114	Pseudomonas aeruginosa strain H26023 chromosome	NZ_CP033685.1	O10
115	Pseudomonas aeruginosa strain H25883 chromosome	NZ_CP033686.1	O11
116	Pseudomonas aeruginosa strain SP4528 chromosome	NZ_CP033439.1	O11
117	Pseudomonas aeruginosa strain LYT4 chromosome	NZ_CP052759.1	O5
118	Pseudomonas aeruginosa strain SP4371 chromosome	NZ_CP034369.1	O11
119	Pseudomonas aeruginosa strain SP4527 chromosome	NZ_CP034409.1	O11
120	Pseudomonas aeruginosa strain 268 chromosome	NZ_CP032761.1	O11
121	Pseudomonas aeruginosa strain B17416 chromosome	NZ_CP070467.1	O11
122	Pseudomonas aeruginosa strain B17932 chromosome	NZ_CP070471.1	O11
123	Pseudomonas aeruginosa strain PA34 chromosome	NZ_CP032552.1	O11
124	Pseudomonas aeruginosa strain WCHPA075019 chromosome	NZ_CP028584.2	O5
125	Pseudomonas aeruginosa strain AR_0111 chromosome	NZ_CP032257.1	O6
126	Pseudomonas aeruginosa strain PABL012 chromosome	NZ_CP031659.1	O5
127	Pseudomonas aeruginosa strain PABL017 chromosome	NZ_CP031660.1	O9
128	Pseudomonas aeruginosa strain Y71 chromosome	NZ_CP030911.1	O12
129	Pseudomonas aeruginosa strain Y31 chromosome	NZ_CP030910.1	O6
130	Pseudomonas aeruginosa strain Y82 chromosome	NZ_CP030912.1	O12
131	Pseudomonas aeruginosa strain K34-7 chromosome	NZ_CP029707.1	O6
132	Pseudomonas aeruginosa strain AR_0110	NZ_CP029745.1	O6
133	Pseudomonas aeruginosa strain PARM801 chromosome	NZ_CP024024.1	O5
134	Pseudomonas aeruginosa strain 152962 chromosome	NZ_CP069198.1	O4
135	Pseudomonas aeruginosa strain Paer4_119	NZ_CP013113.1	O6
136	Pseudomonas aeruginosa strain B18 chromosome	NZ_CP058332.1	O11
137	Pseudomonas aeruginosa strain PA0750 chromosome	NZ_CP034908.1	O5
138	Pseudomonas aeruginosa strain AA2 chromosome	NZ_CP051547.1	O5
139	Pseudomonas aeruginosa strain CMC-115 chromosome	NZ_CP046602.1	O11
140	Pseudomonas aeruginosa strain PAG5 chromosome	NZ_CP045002.1	O4
141	Pseudomonas aeruginosa strain 12939 chromosome	NZ_CP024477.1	O4
142	Pseudomonas aeruginosa strain YB01 chromosome	NZ_CP028132.1	O6
143	Pseudomonas aeruginosa strain INP-43 chromosome	NZ_CP047592.1	O1
144	Pseudomonas aeruginosa strain VA-134	NZ_CP013245.1	O6
145	Pseudomonas aeruginosa strain 12-4-4(59) 12-4-4-59	NZ_CP013696.1	O7
146	Pseudomonas aeruginosa strain PA1RG	NZ_CP012679.1	O6
147	Pseudomonas aeruginosa strain LYSZa7 chromosome	NZ_CP061699.1	O7
148	Pseudomonas aeruginosa strain JB2 chromosome	NZ_CP028917.1	O1
149	Pseudomonas aeruginosa strain MRSN12280 chromosome	NZ_CP028162.1	O11
150	Pseudomonas aeruginosa strain AR_0095	NZ_CP027538.1	O11
151	Pseudomonas aeruginosa strain C-I-1 chromosome	NZ_CP060241.1	O3
152	Pseudomonas aeruginosa strain A-I-1 chromosome	NZ_CP060243.1	O12
153	Pseudomonas aeruginosa strain B-I-1 chromosome	NZ_CP060242.1	O11
154	Pseudomonas aeruginosa strain G-I-1 chromosome	NZ_CP060240.1	O6
155	Pseudomonas aeruginosa PAO1 chromosome	NZ_CP053028.1	O5
156	Pseudomonas aeruginosa PA1	NC_022808.2	O6
